# Supplementary material for: Validity and Reliability of the Daily Activity Behaviours Questionnaire (DABQ) for Assessment of Time Spent in Sleep, Sedentary Behaviour, and Physical Activity
Source: Int J Environ Res Public Health. 2022 Apr 28;19(9):5362. doi: 10.3390/ijerph19095362 (PMC9100796; doi:10.3390/ijerph19095362)
Supplement: Supplementary file 1 [file ijerph-19-05362-s001.zip]

Archive with 1 entries (1 files):
- ijerph-1664408-supplementary.pdf
